# Supplementary material for: Variation of the 3’RR1 HS1.2 Enhancer and Its Genomic Context
Source: Genes (Basel). 2024 Jun 29;15(7):856. doi: 10.3390/genes15070856 (PMC11275349; doi:10.3390/genes15070856)
Supplement: Supplementary file 1 [file genes-15-00856-s001.zip]

Archive with 3 entries (3 files):
- genes-3055509-supplementary.xlsx
- SupplFigS1.jpg
- SupplFigS2.jpg
